# Supplementary material for: Heat Stress-Tolerant Quantitative Trait Loci Identified Using Backcrossed Recombinant Inbred Lines Derived from Intra-Specifically Diverse Aegilops tauschii Accessions
Source: Plants (Basel). 2024 Jan 24;13(3):347. doi: 10.3390/plants13030347 (PMC10856904; doi:10.3390/plants13030347)
Supplement: Supplementary file 1 [file plants-13-00347-s001.zip]

Archive with 6 entries (6 files):
- Table S2(08.01.2024).xlsx
- Table S3(08.01.2024).xlsx
- Table S4(08.01.2024).xlsx
- Table S5(08.01.2024).xlsx
- Table S1(08.01.2024).xlsx
- Figure S1(08.01.2024).pptx
