# Supplementary material for: Heat Stress-Tolerant Quantitative Trait Loci Identified Using Backcrossed Recombinant Inbred Lines Derived from Intra-Specifically Diverse Aegilops tauschii Accessions
Source: Plants (Basel). 2024 Jan 24;13(3):347. doi: 10.3390/plants13030347 (PMC10856904; doi:10.3390/plants13030347)
Supplement: Supplementary file 1 [file plants-13-00347-s001.zip › Table S2(08.01.2024).xlsx]

## Sheet: Table S2
Table S2. Correlation coefficients between the traits measured in both recombinant inbred lines populations BIL1 (above triangle) and BIL2 (down triangle) at Dongol (DN), Waha (WA), Wad Medani 1st season (WM1), and Wad Medani 2nd season (WM2)
Dongola (DN)											Waha (WA)												Wad Medani 1st season (WM1)													Wad Medani 2nd season (WM2)
Traits	DH	DM	GFD	PH	SN.sp	TKW	BIO	HI	GY		Traits	DH	DM	GFD	PH	SN.sp	TKW	BIO	HI	STI_GY	GY		Traits	DH	DM	GFD	PH	SN.sp	TKW	BIO	HI	STI1_GY	STI2_GY	GY		Traits	DH	DM	GFD	PH	SN.sp	TKW	BIO	HI	GY
DH	1	0.739**	-0.379**	0.095	0.182	-0.160	0.027	-0.105	-0.089		DH	1	0.849**	0.568**	0.247**	0.011	-0.207*	0.139	-0.027	-0.065	-0.013		DH	1	0.663**	-0.555**	0.554**	0.324**	0.041	0.500**	-0.14	0.249**	0.226*	0.389**		DH	1	0.914**	-0.413**	0.308**	0.382**	-0.299**	0.065	-0.248**	-0.175
DM	0.788**	1	0.343**	0.134	0.121	-0.212*	0.15	-0.14	-0.01		DM	0.871**	1	0.917**	0.338**	0.068	-0.154	0.259**	-0.014	0.056	0.086		DM	0.770**	1	0.255**	0.545**	0.282**	0.054	0.538**	-0.270**	0.177	0.114	0.314**		DM	0.881**	1	-0.009	0.371**	0.398**	-0.266**	0.194*	-0.348**	-0.166
GFD	-0.244**	0.404**	1	0.051	-0.087	-0.068	0.167	-0.046	0.111		GFD	0.281**	0.717**	1	0.339**	0.098	-0.084	0.300**	-0.002	0.137	0.144		GFD	-0.061	0.590**	1	-0.106	-0.103	0.048	-0.069	-0.076	-0.11	-0.142	-0.145		GFD	-0.052	0.426**	1	0.075	-0.048	0.138	0.276**	-0.174	0.056
PH	0.257**	0.307**	0.102	1	-0.023	-0.063	-0.069	-0.074	-0.095		PH	0.299**	0.288**	0.139	1	-0.069	0.143	0.308**	-0.157	-0.021	0.091		PH	0.375**	0.333**	0.047	1	0.317**	0.197*	0.511**	-0.048	0.316**	0.284**	0.466**		PH	0.304**	0.310**	0.073	1	0.158	-0.039	0.421**	-0.370**	0.009
SN.sp	0.186*	0.099	-0.12	0.184*	1	-0.096	0.224*	0.063	0.247**		SN.sp	¯ ¯	¯ ¯	¯ ¯	¯ ¯	1	-0.210*	0.151	0.341**	0.332**	0.318**		SN.sp	0.164*	0.14	0.012	0.225**	1	-0.027	0.377**	0.171	0.395**	0.385**	0.437**		SN.sp	¯ ¯	¯ ¯	¯ ¯	¯ ¯	1	-0.236*	0.310**	0.076	0.229*
TKW	-0.146	-0.126	0.018	0.181*	-0.079	1	-0.003	0.146	0.179		TKW	-0.097	-0.079	-0.013	0.094	¯ ¯	1	¯ ¯	0.124	0.111	0.091		TKW	-0.181*	-0.202**	-0.086	0.072	-0.092	1	0.178	0.215*	0.307**	0.278**	0.325**		TKW	-0.268**	-0.233**	0.021	0.067	¯ ¯	1	0.031	0.198*	0.158
BIO	-0.029	-0.046	-0.029	0.143	0.097	0.116	1	-0.573**	0.499**		BIO	-0.05	-0.135	-0.197*	0.248**	¯ ¯	0.115	1	-0.223*	0.573**	0.598**		BIO	0.302**	0.205**	-0.066	0.412**	0.338**	0.033	1	-0.111	0.702**	0.616**	0.794**		BIO	-0.129	-0.187*	-0.148	0.284**	¯ ¯	0.213**	1	-0.129	0.572**
HI	-0.023	0.015	0.058	-0.149	-0.076	0.002	-0.494**	1	0.341**		HI	-0.098	-0.108	-0.075	-0.164*	¯ ¯	0.157	0.012	1	0.424**	0.504**		HI	-0.11	-0.064	0.042	-0.063	0.077	0.116	-0.170*	1	0.405**	0.477**	0.387**		HI	-0.304**	-0.337**	-0.132	-0.334**	¯ ¯	0.165*	-0.003	1	0.694**
GY	-0.066	-0.040	0.035	0.112	0.114	0.169*	0.443**	0.459**	1		STI1_GY	-0.081	-0.118	-0.114	0.188*	¯ ¯	0.094	0.687**	0.472**	1	0.907**		STI1_GY	0.063	0.029	-0.035	0.256**	0.294**	0.138	0.688**	0.348**	1	0.904**	0.921**		GY	-0.244**	-0.296**	-0.157*	0.091	¯ ¯	0.244**	0.807**	0.542**	1
											GY	-0.105	-0.182*	-0.206**	0.172*	¯¯	0.132	0.766**	0.587**	0.925**	1		STI2_GY	0.042	-0.049	-0.129	.257**	.278**	0.13	.691**	.365**	.890**	1	¯ ¯
																							GY	0.13	0.057	-0.075	0.291**	0.353**	0.122	0.793**	0.380**	0.931**	0.937**	1
** Correlation is significant at the 0.01 level, * Correlation is significant at the 0.05 level, ¯ ¯ trait was not recorded. GY, grain yeild; DH, days to heading; DM, days to maturity; GFD, grain filling duration; PH, plant height; SN.sp, seed number per spike; BIO, biomass; TKW, thousand kernel weight; HI, harvest index
