# Supplementary material for: Heat Stress-Tolerant Quantitative Trait Loci Identified Using Backcrossed Recombinant Inbred Lines Derived from Intra-Specifically Diverse Aegilops tauschii Accessions
Source: Plants (Basel). 2024 Jan 24;13(3):347. doi: 10.3390/plants13030347 (PMC10856904; doi:10.3390/plants13030347)
Supplement: Supplementary file 1 [file plants-13-00347-s001.zip › Table S3(08.01.2024).xlsx]

## Sheet: Table S3
Table S3. Distribution of GRAS-Di markers used for map construction across A, B, and D-subgenomes in the backcrossed recombinant inbred lines (BIL2).
Chromosome	Subgenome
	A	B	D
1	75	219	243
2	185	246	91
3	209	124	170
4	132	145	175
5	69	161	159
6	215	127	99
7	111	185	264
Total number of markers	996	1207	1201
Total length (cM)	1750.7	1979	1943.6
Interval distance (cM)	2	1.7	1.7
