# Supplementary material for: Heat Stress-Tolerant Quantitative Trait Loci Identified Using Backcrossed Recombinant Inbred Lines Derived from Intra-Specifically Diverse Aegilops tauschii Accessions
Source: Plants (Basel). 2024 Jan 24;13(3):347. doi: 10.3390/plants13030347 (PMC10856904; doi:10.3390/plants13030347)
Supplement: Supplementary file 1 [file plants-13-00347-s001.zip › Table S4(08.01.2024).xlsx]

## Sheet: Table S4
Table S4. Marker alignment in the sub-genomes A, B, and D with their genetic and physical positions on each chromosome in BIL2 population
A sub-genom																																			B sub-genome
Markers	Chromosomes	Position (cM)	Interval Distance (cM)		Markers	Chromosomes	Position (cM)	Interval Distance (cM)		Markers	Chromosomes	Position (cM)	Interval Distance (cM)		Markers	Chromosomes	Position (cM)	Interval Distance (cM)		Markers	Chromosomes	Position (cM)	Interval Distance (cM)		Markers	Chromosomes	Position (cM)	Interval Distance (cM)		Markers	Chromosomes	Position (cM)	Interval Distance (cM)		Markers	Chromosomes	Position (cM)	Interval Distance (cM)		Markers	Chromosomes	Position (cM)	Interval Distance (cM)		Markers	Chromosomes	Position (cM)	Interval Distance (cM)
AMP0002017	1A	0			AMP0029959	2A	0			AMP0016588	3A	0			AMP0005282	4A	0			AMP0003832	5A	0			AMP0016819	6A	0			AMP0015499	7A	0			AMP0002365	1B	0			AMP0025421	2B	0			AMP0025423	3B	0
AMP0009053	1A	13.3491	13.3491		AMP0027655	2A	89.8111	89.8111		AMP0015363	3A	11.4139	11.4139		AMP0030846	4A	1.9313	1.9313		AMP0029058	5A	16.4812	16.4812		AMP0029192	6A	21.7326	21.7326		AMP0019238	7A	23.8425	23.8425		AMP0025396	1B	81.274	81.274		AMP0030748	2B	19.0985	19.0985		AMP0027216	3B	20.4166	20.4166
AMP0017317	1A	28.2748	14.9257		AMP0016859	2A	89.9745	0.1634		AMP0026367	3A	27.2257	15.8118		AMP0003798	4A	17.8992	15.9679		AMP0009254	5A	17.3728	0.8916		AMP0002022	6A	38.816	17.0834		AMP0027769	7A	27.352	3.5095		AMP0003491	1B	84.2169	2.9429		AMP0028218	2B	25.0221	5.9236		AMP0004828	3B	25.7362	5.3196
AMP0007855	1A	28.9334	0.6586		AMP0002689	2A	90.9729	0.9984		AMP0028637	3A	37.6953	10.4696		AMP0027077	4A	32.3488	14.4496		AMP0007017	5A	19.8697	2.4969		AMP0007966	6A	55.701	16.885		AMP0016815	7A	37.7663	10.4143		AMP0012023	1B	96.7106	12.4937		AMP0000656	2B	32.9588	7.9367		AMP0019402	3B	26.7052	0.969
AMP0017098	1A	30.2563	1.3229		AMP0001582	2A	93.698	2.7251		AMP0030786	3A	38.4117	0.7164		AMP0016589	4A	49.5666	17.2178		AMP0030061	5A	20.558	0.6883		AMP0031137	6A	56.6296	0.9286		AMP0029223	7A	39.7444	1.9781		AMP0007044	1B	111.5613	14.8507		AMP0018759	2B	33.2437	0.2849		AMP0000217	3B	31.3435	4.6383
AMP0017370	1A	30.7452	0.4889		AMP0007168	2A	95.212	1.514		AMP0010424	3A	48.5483	10.1366		AMP0003801	4A	65.4166	15.85		AMP0030988	5A	23.3418	2.7838		AMP0015914	6A	57.926	1.2964		AMP0028876	7A	42.1203	2.3759		AMP0027104	1B	118.973	7.4117		AMP0025669	2B	33.3862	0.1425		AMP0027179	3B	34.6824	3.3389
AMP0020199	1A	34.3782	3.633		AMP0017363	2A	95.3793	0.1673		AMP0003988	3A	62.4482	13.8999		AMP0002805	4A	83.2475	17.8309		AMP0017190	5A	23.5085	0.1667		AMP0013876	6A	58.6602	0.7342		AMP0018519	7A	42.5476	0.4273		AMP0015921	1B	119.9818	1.0088		AMP0009251	2B	33.6711	0.2849		AMP0031006	3B	39.8021	5.1197
AMP0000986	1A	45.4979	11.1197		AMP0000879	2A	96.3982	1.0189		AMP0016967	3A	77.5051	15.0569		AMP0026976	4A	97.121	13.8735		AMP0010739	5A	25.1971	1.6886		AMP0014351	6A	59.2146	0.5544		AMP0031169	7A	42.8317	0.2841		AMP0018088	1B	120.5533	0.5715		AMP0004769	2B	33.956	0.2849		AMP0002443	3B	40.2755	0.4734
AMP0028197	1A	50.3332	4.8353		AMP0002668	2A	102.2994	5.9012		AMP0031227	3A	92.8574	15.3523		AMP0028674	4A	108.5208	11.3998		AMP0029499	5A	25.3627	0.1656		AMP0029354	6A	63.6653	4.4507		AMP0007010	7A	49.7895	6.9578		AMP0027160	1B	121.2697	0.7164		AMP0027901	2B	34.098	0.142		AMP0014767	3B	40.7505	0.475
AMP0012504	1A	51.7165	1.3833		AMP0009495	2A	102.8301	0.5307		AMP0029700	3A	95.2725	2.4151		AMP0027505	4A	109.1603	0.6395		AMP0026240	5A	26.0301	0.6674		AMP0005126	6A	70.2821	6.6168		AMP0030220	7A	63.7129	13.9234		AMP0004180	1B	121.8411	0.5714		AMP0027351	2B	34.5254	0.4274		AMP0002810	3B	41.5449	0.7944
AMP0005385	1A	52.2308	0.5143		AMP0009709	2A	103.0069	0.1768		AMP0026022	3A	97.3218	2.0493		AMP0006596	4A	109.3206	0.1603		AMP0011993	5A	30.44	4.4099		AMP0028499	6A	70.6358	0.3537		AMP0014955	7A	74.2935	10.5806		AMP0013193	1B	129.0111	7.17		AMP0003793	2B	35.3875	0.8621		AMP0025634	3B	42.0198	0.4749
AMP0017276	1A	52.9096	0.6788		AMP0014590	2A	106.7203	3.7134		AMP0026028	3A	97.6832	0.3614		AMP0002201	4A	109.8048	0.4842		AMP0013854	5A	31.2947	0.8547		AMP0005127	6A	70.8113	0.1755		AMP0020387	7A	82.3295	8.036		AMP0014022	1B	129.3349	0.3238		AMP0004044	2B	36.7077	1.3202		AMP0009282	3B	42.3354	0.3156
AMP0014575	1A	53.9321	1.0225		AMP0015470	2A	107.4411	0.7208		AMP0029699	3A	98.2255	0.5423		AMP0015828	4A	111.1232	1.3184		AMP0030297	5A	36.4163	5.1216		AMP0029964	6A	81.6653	10.854		AMP0017073	7A	82.5008	0.1713		AMP0004511	1B	129.9892	0.6543		AMP0017508	2B	38.9417	2.234		AMP0016631	3B	42.8119	0.4765
AMP0016145	1A	54.1022	0.1701		AMP0028075	2A	107.6204	0.1793		AMP0018708	3A	100.0527	1.8272		AMP0017817	4A	111.7796	0.6564		AMP0004306	5A	42.3398	5.9235		AMP0030317	6A	90.1043	8.439		AMP0026118	7A	83.0168	0.516		AMP0008412	1B	131.1387	1.1495		AMP0018782	2B	39.5199	0.5782		AMP0019244	3B	43.784	0.9721
AMP0006420	1A	54.4437	0.3415		AMP0031074	2A	118.3081	10.6877		AMP0017439	3A	100.4089	0.3562		AMP0029492	4A	111.942	0.1624		AMP0019227	5A	44.3328	1.993		AMP0028878	6A	90.2721	0.1678		AMP0026076	7A	85.4954	2.4786		AMP0005593	1B	131.4604	0.3217		AMP0017497	2B	39.6631	0.1432		AMP0022711	3B	45.2627	1.4787
AMP0013980	1A	55.132	0.6883		AMP0006189	2A	124.1861	5.878		AMP0027923	3A	100.5863	0.1774		AMP0020064	4A	112.4309	0.4889		AMP0027034	5A	54.7858	10.453		AMP0027756	6A	95.2906	5.0185		AMP0020629	7A	86.0187	0.5233		AMP0004310	1B	131.9415	0.4811		AMP0029362	2B	40.0942	0.4311		AMP0030616	3B	46.2317	0.969
AMP0003506	1A	55.3033	0.1713		AMP0006191	2A	127.4011	3.215		AMP0026049	3A	100.9412	0.3549		AMP0016991	4A	112.9167	0.4858		AMP0025208	5A	70.5619	15.7761		AMP0013649	6A	97.361	2.0704		AMP0017151	7A	86.193	0.1743		AMP0027121	1B	134.5741	2.6326		AMP0028844	2B	40.2374	0.1432		AMP0002432	3B	46.7082	0.4765
AMP0031233	1A	55.646	0.3427		AMP0014939	2A	131.6606	4.2595		AMP0029446	3A	103.8507	2.9095		AMP0008341	4A	113.7267	0.81		AMP0011577	5A	87.5201	16.9582		AMP0020633	6A	98.0307	0.6697		AMP0016005	7A	87.6011	1.4081		AMP0000374	1B	136.3944	1.8203		AMP0013999	2B	40.5248	0.2874		AMP0002472	3B	47.0238	0.3156
AMP0002052	1A	55.8173	0.1713		AMP0001758	2A	131.8355	0.1749		AMP0002238	3A	108.5974	4.7467		AMP0019261	4A	113.888	0.1613		AMP0030240	5A	88.0361	0.516		AMP0019961	6A	98.8653	0.8346		AMP0017078	7A	88.1189	0.5178		AMP0002449	1B	136.8899	0.4955		AMP0027988	2B	40.9559	0.4311		AMP0009185	3B	47.6551	0.6313
AMP0002271	1A	56.1612	0.3439		AMP0028817	2A	134.1964	2.3609		AMP0013042	3A	116.3705	7.7731		AMP0002495	4A	117.0268	3.1388		AMP0000309	5A	88.208	0.1719		AMP0012183	6A	99.1944	0.3291		AMP0026139	7A	88.464	0.3451		AMP0028001	1B	137.3886	0.4987		AMP0003589	2B	41.0991	0.1432		AMP0014712	3B	48.2865	0.6314
AMP0013935	1A	56.3325	0.1713		AMP0006472	2A	135.4504	1.254		AMP0017348	3A	119.9722	3.6017		AMP0002900	4A	117.3444	0.3176		AMP0019564	5A	89.4179	1.2099		AMP0030309	6A	99.6898	0.4954		AMP0026164	7A	91.1802	2.7162		AMP0013992	1B	138.0538	0.6652		AMP0025892	2B	41.3865	0.2874		AMP0008556	3B	49.0783	0.7918
AMP0003230	1A	57.7158	1.3833		AMP0012105	2A	138.3381	2.8877		AMP0004183	3A	120.3149	0.3427		AMP0013250	4A	117.9798	0.6354		AMP0019236	5A	90.4475	1.0296		AMP0000815	6A	100.0211	0.3313		AMP0004002	7A	91.3589	0.1787		AMP0018122	1B	142.4933	4.4395		AMP0013703	2B	41.5298	0.1433		AMP0019606	3B	49.3949	0.3166
AMP0017371	1A	57.8854	0.1696		AMP0026176	2A	139.041	0.7029		AMP0026403	3A	124.6434	4.3285		AMP0013226	4A	118.1371	0.1573		AMP0000257	5A	92.8905	2.443		AMP0000150	6A	100.3525	0.3314		AMP0007819	7A	92.9784	1.6195		AMP0014677	1B	145.6867	3.1934		AMP0002480	2B	41.6731	0.1433		AMP0009365	3B	49.5537	0.1588
AMP0018522	1A	58.7401	0.8547		AMP0017327	2A	139.3897	0.3487		AMP0027106	3A	124.8147	0.1713		AMP0005318	4A	118.6135	0.4764		AMP0017012	5A	93.2309	0.3404		AMP0030598	6A	101.1898	0.8373		AMP0016008	7A	93.1527	0.1743		AMP0030951	1B	145.8502	0.1635		AMP0013419	2B	41.8163	0.1432		AMP0026651	3B	49.8723	0.3186
AMP0030080	1A	59.9458	1.2057		AMP0004974	2A	140.0926	0.7029		AMP0027443	3A	125.1574	0.3427		AMP0010836	4A	119.7406	1.1271		AMP0013053	5A	93.401	0.1701		AMP0027770	6A	102.7039	1.5141		AMP0015314	7A	94.2042	1.0515		AMP0025023	1B	146.1771	0.3269		AMP0028317	2B	42.1029	0.2866		AMP0013094	3B	50.031	0.1587
AMP0030071	1A	60.1165	0.1707		AMP0007864	2A	140.445	0.3524		AMP0000295	3A	128.3139	3.1565		AMP0028046	4A	119.8999	0.1593		AMP0017178	5A	94.0869	0.6859		AMP0011393	6A	103.0341	0.3302		AMP0007455	7A	94.7256	0.5214		AMP0011122	1B	146.34	0.1629		AMP0015906	2B	42.2461	0.1432		AMP0017416	3B	50.1898	0.1588
AMP0030374	1A	60.6326	0.5161		AMP0013005	2A	140.9758	0.5308		AMP0017275	3A	128.6485	0.3346		AMP0002753	4A	122.7362	2.8363		AMP0030974	5A	94.6047	0.5178		AMP0005084	6A	103.6971	0.663		AMP0030013	7A	98.1849	3.4593		AMP0003313	1B	147.8387	1.4987		AMP0014696	2B	42.5335	0.2874		AMP0011645	3B	50.3485	0.1587
AMP0030788	1A	61.6693	1.0367		AMP0026174	2A	141.5103	0.5345		AMP0014988	3A	128.9821	0.3336		AMP0003282	4A	124.2248	1.4886		AMP0012135	5A	95.2978	0.6931		AMP0002386	6A	104.1926	0.4955		AMP0029381	7A	101.1053	2.9204		AMP0002488	1B	148.1712	0.3325		AMP0002129	2B	42.9658	0.4323		AMP0027973	3B	50.6661	0.3176
AMP0025097	1A	62.18	0.5107		AMP0024563	2A	148.1029	6.5926		AMP0016989	3A	129.4842	0.5021		AMP0028263	4A	124.3861	0.1613		AMP0026106	5A	95.6405	0.3427		AMP0005344	6A	104.6897	0.4971		AMP0017778	7A	105.7032	4.5979		AMP0006547	1B	151.0776	2.9064		AMP0017478	2B	43.5422	0.5764		AMP0013722	3B	51.1441	0.478
AMP0030020	1A	62.5181	0.3381		AMP0011432	2A	150.8967	2.7938		AMP0025833	3A	129.9846	0.5004		AMP0025323	4A	125.0361	0.65		AMP0008609	5A	97.5378	1.8973		AMP0004416	6A	105.3526	0.6629		AMP0005598	7A	107.4458	1.7426		AMP0006047	1B	151.5747	0.4971		AMP0016107	2B	43.8288	0.2866		AMP0031096	3B	51.3029	0.1588
AMP0013895	1A	62.6865	0.1684		AMP0020232	2A	151.7427	0.846		AMP0017358	3A	130.6521	0.6675		AMP0028217	4A	126.3501	1.314		AMP0029443	5A	98.5429	1.0051		AMP0030488	6A	105.5166	0.164		AMP0014979	7A	109.7054	2.2596		AMP0029292	1B	154.6971	3.1224		AMP0003869	2B	44.1153	0.2865		AMP0000516	3B	51.7809	0.478
AMP0007467	1A	63.0246	0.3381		AMP0026085	2A	152.4124	0.6697		AMP0011822	3A	131.3241	0.672		AMP0028220	4A	126.513	0.1629		AMP0008006	5A	99.0351	0.4922		AMP0002066	6A	106.0104	0.4938		AMP0001504	7A	112.4892	2.7838		AMP0020245	1B	155.7196	1.0225		AMP0002338	2B	44.4019	0.2866		AMP0014632	3B	51.9401	0.1592
AMP0011812	1A	63.3626	0.338		AMP0030069	2A	153.4209	1.0085		AMP0012865	3A	131.8279	0.5038		AMP0003421	4A	126.6759	0.1629		AMP0030624	5A	99.6872	0.6521		AMP0019574	6A	106.1749	0.1645		AMP0006657	7A	113.3381	0.8489		AMP0017941	1B	157.0697	1.3501		AMP0006161	2B	44.6884	0.2865		AMP0024754	3B	52.2587	0.3186
AMP0011673	1A	63.8699	0.5073		AMP0030600	2A	155.2725	1.8516		AMP0001792	3A	132.4998	0.6719		AMP0010582	4A	127.0029	0.327		AMP0026181	5A	101.0101	1.3229		AMP0019090	6A	107.8463	1.6714		AMP0004157	7A	113.6761	0.338		AMP0002594	1B	160.5537	3.484		AMP0008816	2B	45.2649	0.5765		AMP0009128	3B	52.8962	0.6375
AMP0001899	1A	64.3771	0.5072		AMP0030402	2A	156.9495	1.677		AMP0008012	3A	132.6665	0.1667		AMP0009937	4A	127.3299	0.327		AMP0017170	5A	101.8446	0.8345		AMP0007111	6A	108.667	0.8207		AMP0012057	7A	113.8451	0.169		AMP0006378	1B	160.8929	0.3392		AMP0008344	2B	45.8413	0.5764		AMP0000136	3B	53.0549	0.1587
AMP0029974	1A	64.7152	0.3381		AMP0009157	2A	157.455	0.5055		AMP0017572	3A	133.334	0.6675		AMP0017067	4A	127.6568	0.3269		AMP0030573	5A	103.3639	1.5193		AMP0012521	6A	109.1543	0.4873		AMP0028416	7A	115.0551	1.21		AMP0002554	1B	161.0613	0.1684		AMP0019168	2B	46.1278	0.2865		AMP0012917	3B	53.536	0.4811
AMP0017211	1A	65.2259	0.5107		AMP0014449	2A	157.7931	0.3381		AMP0030207	3A	134.3357	1.0017		AMP0013352	4A	127.8203	0.1635		AMP0003239	5A	104.369	1.0051		AMP0010477	6A	109.4781	0.3238		AMP0009054	7A	121.4052	6.3501		AMP0015883	1B	161.3994	0.3381		AMP0008430	2B	46.4144	0.2866		AMP0024666	3B	53.8567	0.3207
AMP0002950	1A	65.7366	0.5107		AMP0005715	2A	158.8191	1.026		AMP0027283	3A	135.1675	0.8318		AMP0002537	4A	127.9837	0.1634		AMP0002033	5A	104.7003	0.3313		AMP0026014	6A	109.8019	0.3238		AMP0026019	7A	121.5801	0.1749		AMP0008331	1B	161.5689	0.1695		AMP0008377	2B	46.7009	0.2865		AMP0003975	3B	54.3377	0.481
AMP0026806	1A	66.4132	0.6766		AMP0011561	2A	159.1606	0.3415		AMP0003943	3A	136.1658	0.9983		AMP0018395	4A	129.141	1.1573		AMP0024467	5A	105.5349	0.8346		AMP0002886	6A	110.1246	0.3227		AMP0001797	7A	127.6492	6.0691		AMP0002502	1B	161.9081	0.3392		AMP0004892	2B	46.9875	0.2866		AMP0002274	3B	54.9772	0.6395
AMP0007368	1A	67.9483	1.5351		AMP0013909	2A	159.3313	0.1707		AMP0029972	3A	136.992	0.8262		AMP0025954	4A	129.7952	0.6542		AMP0002911	5A	107.5415	2.0066		AMP0026684	6A	110.6088	0.4842		AMP0028292	7A	128.7275	1.0783		AMP0018473	1B	162.245	0.3369		AMP0025799	2B	47.274	0.2865		AMP0002918	3B	55.9307	0.9535
AMP0012979	1A	68.2864	0.3381		AMP0014230	2A	159.6728	0.3415		AMP0030211	3A	137.32	0.328		AMP0017266	4A	131.6341	1.8389		AMP0003821	5A	111.8554	4.3139		AMP0012469	6A	111.093	0.4842		AMP0011301	7A	129.4431	0.7156		AMP0028300	1B	162.5808	0.3358		AMP0013361	2B	47.7051	0.4311		AMP0001853	3B	56.2462	0.3155
AMP0000001	1A	68.6233	0.3369		AMP0030589	2A	160.1871	0.5143		AMP0004141	3A	137.8171	0.4971		AMP0020198	4A	133.5115	1.8774		AMP0002320	5A	113.9113	2.0559		AMP0007449	6A	111.5756	0.4826		AMP0020135	7A	129.6205	0.1774		AMP0013530	1B	162.9166	0.3358		AMP0005776	2B	48.1349	0.4298		AMP0013499	3B	56.404	0.1578
AMP0017361	1A	68.7911	0.1678		AMP0007388	2A	161.3886	1.2015		AMP0012131	3A	138.3159	0.4988		AMP0003187	4A	134.8948	1.3833		AMP0002312	5A	114.2448	0.3335		AMP0001342	6A	111.8973	0.3217		AMP0019577	7A	130.3335	0.713		AMP0012562	1B	163.0845	0.1679		AMP0000563	2B	48.2773	0.1424		AMP0027664	3B	56.7196	0.3156
AMP0004006	1A	69.128	0.3369		AMP0002343	2A	163.253	1.8644		AMP0010529	3A	139.1421	0.8262		AMP0003188	4A	136.1048	1.21		AMP0027232	5A	114.7453	0.5005		AMP0029907	6A	112.219	0.3217		AMP0030040	7A	131.0465	0.713		AMP0008328	1B	163.5934	0.5089		AMP0002573	2B	48.4202	0.1429		AMP0024484	3B	56.8768	0.1572
AMP0004067	1A	69.4661	0.3381		AMP0019927	2A	163.9182	0.6652		AMP0006648	3A	139.4691	0.327		AMP0015703	4A	136.7837	0.6789		AMP0004782	5A	115.0799	0.3346		AMP0029746	6A	112.7016	0.4826		AMP0025665	7A	131.5811	0.5346		AMP0019136	1B	163.9326	0.3392		AMP0015166	2B	48.9983	0.5781		AMP0028831	3B	57.0341	0.1573
AMP0013661	1A	69.6351	0.169		AMP0007201	2A	164.2506	0.3324		AMP0015809	3A	139.9612	0.4921		AMP0010229	4A	143.612	6.8283		AMP0000584	5A	116.4346	1.3547		AMP0026643	6A	113.0233	0.3217		AMP0030097	7A	133.7513	2.1702		AMP0002501	1B	164.4416	0.509		AMP0003430	2B	49.2882	0.2899		AMP0027476	3B	57.3487	0.3146
AMP0020940	1A	69.804	0.1689		AMP0017344	2A	164.4162	0.1656		AMP0018594	3A	140.2871	0.3259		AMP0009069	4A	143.9266	0.3146		AMP0003141	5A	116.7671	0.3325		AMP0027775	6A	113.345	0.3217		AMP0027409	7A	134.1012	0.3499		AMP0020379	1B	164.7808	0.3392		AMP0015043	2B	49.4327	0.1445		AMP0011956	3B	57.8191	0.4704
AMP0017092	1A	70.1421	0.3381		AMP0030416	2A	164.7487	0.3325		AMP0029931	3A	141.4291	1.142		AMP0004108	4A	146.6326	2.706		AMP0007870	5A	117.0995	0.3324		AMP0002170	6A	113.5058	0.1608		AMP0013045	7A	136.0751	1.9739		AMP0025988	1B	165.4597	0.6789		AMP0000606	2B	50.3075	0.8748		AMP0008211	3B	58.1317	0.3126
AMP0016964	1A	75.4016	5.2595		AMP0027177	2A	164.9148	0.1661		AMP0026236	3A	141.7518	0.3227		AMP0010534	4A	147.5478	0.9152		AMP0017307	5A	117.2656	0.1661		AMP0004026	6A	113.6666	0.1608		AMP0025601	7A	136.2519	0.1768		AMP0003887	1B	165.7978	0.3381		AMP0011438	2B	50.7462	0.4387		AMP0014721	3B	58.7631	0.6314
AMP0012996	1A	76.6465	1.2449		AMP0003782	2A	165.2495	0.3347		AMP0029744	3A	141.9137	0.1619		AMP0027014	4A	147.6976	0.1498		AMP0013838	5A	118.2742	1.0086		AMP0006942	6A	113.9873	0.3207		AMP0010611	7A	136.7826	0.5307		AMP0026234	1B	166.3067	0.5089		AMP0014130	2B	50.8928	0.1466		AMP0007869	3B	59.2365	0.4734
AMP0031205	1A	77.0027	0.3562		AMP0014404	2A	165.5842	0.3347		AMP0002791	3A	142.2374	0.3237		AMP0007741	4A	148.1481	0.4505		AMP0004209	5A	119.9628	1.6886		AMP0029484	6A	114.147	0.1597		AMP0010939	7A	136.9581	0.1755		AMP0007724	1B	166.6448	0.3381		AMP0016755	2B	51.187	0.2942		AMP0000526	3B	59.5491	0.3126
AMP0016963	1A	77.1801	0.1774		AMP0026213	2A	166.2538	0.6696		AMP0030398	3A	142.5602	0.3228		AMP0030369	4A	148.2979	0.1498		AMP0017328	5A	121.6228	1.66		AMP0026071	6A	114.4667	0.3197		AMP0029840	7A	137.487	0.5289		AMP0024473	1B	168.0089	1.3641		AMP0016918	2B	51.7788	0.5918		AMP0000518	3B	60.0196	0.4705
AMP0017598	1A	77.8957	0.7156		AMP0002155	2A	166.7577	0.5039		AMP0003181	3A	142.8829	0.3227		AMP0007921	4A	148.9005	0.6026		AMP0018431	5A	122.6014	0.9786		AMP0008785	6A	115.6011	1.1344		AMP0017022	7A	138.0177	0.5307		AMP0020259	1B	168.5162	0.5073		AMP0024824	2B	51.9268	0.148		AMP0011922	3B	60.9761	0.9565
AMP0017354	1A	80.6743	2.7786		AMP0011278	2A	166.9255	0.1678		AMP0002994	3A	143.6929	0.81		AMP0030084	4A	150.6111	1.7106		AMP0030163	5A	124.08	1.4786		AMP0025855	6A	116.0885	0.4874		AMP0005298	7A	138.3714	0.3537		AMP0002323	1B	169.0234	0.5072		AMP0019127	2B	52.3706	0.4438		AMP0020368	3B	61.7808	0.8047
AMP0030666	1A	81.2206	0.5463		AMP0012115	2A	167.2613	0.3358		AMP0031175	3A	143.8537	0.1608		AMP0024363	4A	150.9227	0.3116		AMP0002143	5A	125.3811	1.3011		AMP0029998	6A	116.2503	0.1618		AMP0001870	7A	138.5481	0.1767		AMP0024802	1B	169.3604	0.337		AMP0010945	2B	53.1083	0.7377		AMP0012920	3B	62.1035	0.3227
AMP0030734	1A	83.2778	2.0572		AMP0025692	2A	167.4286	0.1673		AMP0001688	3A	144.1764	0.3227		AMP0026088	4A	152.322	1.3993		AMP0017144	5A	125.5398	0.1587		AMP0002775	6A	116.7361	0.4858		AMP0029456	7A	138.903	0.3549		AMP0003545	1B	169.8711	0.5107		AMP0013237	2B	53.4007	0.2924		AMP0029777	3B	62.2648	0.1613
AMP0027327	1A	85.8503	2.5725		AMP0000962	2A	167.5958	0.1672		AMP0014946	3A	144.3372	0.1608		AMP0016872	4A	152.6242	0.3022		AMP0030867	5A	126.0163	0.4765		AMP0019624	6A	119.0157	2.2796		AMP0019759	7A	139.0804	0.1774		AMP0005091	1B	170.0418	0.1707		AMP0017010	2B	54.8898	1.4891		AMP0017781	3B	63.0722	0.8074
AMP0030328	1A	93.0615	7.2112		AMP0026629	2A	167.9305	0.3347		AMP0011631	3A	144.6599	0.3227		AMP0003189	4A	152.9254	0.3012		AMP0002360	5A	126.8082	0.7919		AMP0011478	6A	119.3302	0.3145		AMP0024600	7A	139.7986	0.7182		AMP0027346	1B	170.9024	0.8606		AMP0008072	2B	61.3771	6.4873		AMP0000361	3B	63.3918	0.3196
AMP0026194	1A	94.5439	1.4824		AMP0007347	2A	168.2651	0.3346		AMP0030530	3A	145.1441	0.4842		AMP0026268	4A	153.2276	0.3022		AMP0004822	5A	126.9649	0.1567		AMP0018697	6A	121.1026	1.7724		AMP0026731	7A	140.5142	0.7156		AMP0019744	1B	171.9249	1.0225		AMP0008139	2B	63.0427	1.6656		AMP0005176	3B	63.8744	0.4826
AMP0030881	1A	94.9053	0.3614		AMP0000821	2A	168.5998	0.3347		AMP0012724	3A	145.4648	0.3207		AMP0028439	4A	153.3787	0.1511		AMP0029819	5A	127.2785	0.3136		AMP0029535	6A	121.7421	0.6395		AMP0008001	7A	140.8692	0.355		AMP0004231	1B	173.1223	1.1974		AMP0003439	2B	63.2072	0.1645		AMP0008279	3B	64.1961	0.3217
AMP0029341	1A	99.8429	4.9376		AMP0017142	2A	168.9333	0.3335		AMP0012066	3A	146.1084	0.6436		AMP0028931	4A	153.5298	0.1511		AMP0029983	5A	127.7475	0.469		AMP0016632	6A	121.9004	0.1583		AMP0003618	7A	141.4037	0.5345		AMP0010555	1B	173.977	0.8547		AMP0014193	2B	68.4287	5.2215		AMP0025337	3B	65.4761	1.28
AMP0018179	1A	104.4147	4.5718		AMP0030246	2A	169.1	0.1667		AMP0003822	3A	146.2687	0.1603		AMP0029435	4A	153.6808	0.151		AMP0004072	5A	128.2165	0.469		AMP0012186	6A	122.3784	0.478		AMP0030639	7A	141.7599	0.3562		AMP0008290	1B	174.1454	0.1684		AMP0024639	2B	69.0873	0.6586		AMP0008152	3B	68.6257	3.1496
AMP0013972	1A	119.6372	15.2225		AMP0030272	2A	169.6022	0.5022		AMP0007049	3A	146.7529	0.4842		AMP0031276	4A	153.983	0.3022		AMP0010825	5A	129.329	1.1125		AMP0030302	6A	122.5376	0.1592		AMP0029219	7A	142.2944	0.5345		AMP0013728	1B	174.6509	0.5055		AMP0004914	2B	69.2507	0.1634		AMP0002932	3B	69.9441	1.3184
AMP0017349	1A	121.167	1.5298		AMP0017534	2A	170.4424	0.8402		AMP0011885	3A	147.0756	0.3227		AMP0030415	4A	154.1336	0.1506		AMP0025750	5A	129.4873	0.1583		AMP0030099	6A	123.345	0.8074		AMP0007203	7A	143.1829	0.8885		AMP0016876	1B	175.3251	0.6742		AMP0010976	2B	71.2642	2.0135		AMP0024927	3B	70.4283	0.4842
AMP0009261	1A	123.2301	2.0631		AMP0014418	2A	171.2854	0.843		AMP0020370	3A	150.0898	3.0142		AMP0001849	4A	154.2838	0.1502		AMP0028172	5A	130.1206	0.6333		AMP0003305	6A	123.8323	0.4873		AMP0008603	7A	143.3584	0.1755		AMP0025629	1B	175.4935	0.1684		AMP0026982	2B	86.4545	15.1903		AMP0008494	3B	71.074	0.6457
AMP0030334	1A	124.249	1.0189		AMP0025662	2A	172.1372	0.8518		AMP0020367	3A	150.2527	0.1629		AMP0003235	4A	154.5841	0.3003		AMP0030181	5A	130.4352	0.3146		AMP0030006	6A	125.6404	1.8081		AMP0030371	7A	144.9603	1.6019		AMP0000824	1B	176.0008	0.5073		AMP0002678	2B	104.1564	17.7019		AMP0012867	3B	71.3937	0.3197
AMP0029958	1A	124.4169	0.1679		AMP0004827	2A	172.8208	0.6836		AMP0027581	3A	150.7417	0.489		AMP0014853	4A	154.8845	0.3004		AMP0016917	5A	132.8618	2.4266		AMP0006297	6A	125.8007	0.1603		AMP0000375	7A	150.2813	5.321		AMP0003732	1B	176.3377	0.3369		AMP0003498	2B	120.1656	16.0092		AMP0026301	3B	72.8385	1.4448
AMP0003572	1A	127.0353	2.6184		AMP0007546	2A	173.1611	0.3403		AMP0010057	3A	156.3647	5.623		AMP0003930	4A	155.0347	0.1502		AMP0030469	5A	133.0201	0.1583		AMP0027863	6A	126.1213	0.3206		AMP0009918	7A	156.6418	6.3605		AMP0013491	1B	176.6746	0.3369		AMP0012513	2B	122.7561	2.5905		AMP0007770	3B	74.1268	1.2883
AMP0009849	1A	139.424	12.3887		AMP0000135	2A	173.6719	0.5108		AMP0030076	3A	156.6823	0.3176		AMP0007591	4A	155.1848	0.1501		AMP0000232	5A	133.3367	0.3166		AMP0012545	6A	127.9355	1.8142		AMP0007682	7A	164.7163	8.0745		AMP0025562	1B	176.843	0.1684		AMP0026808	2B	207.3658	84.6097		AMP0012888	3B	74.611	0.4842
AMP0028912	1A	143.5619	4.1379		AMP0031237	2A	174.0111	0.3392		AMP0017338	3A	157.1587	0.4764		AMP0017435	4A	155.3345	0.1497		AMP0030294	5A	133.6532	0.3165		AMP0008912	6A	128.0989	0.1634		AMP0030128	7A	170.1942	5.4779		AMP0003859	1B	177.1822	0.3392							AMP0014200	3B	74.9338	0.3228
AMP0002760	1A	144.2783	0.7164		AMP0025594	2A	174.3514	0.3403		AMP0029430	3A	157.4763	0.3176		AMP0027156	4A	155.634	0.2995		AMP0030554	5A	134.1312	0.478		AMP0026771	6A	130.4331	2.3342		AMP0030255	7A	171.6124	1.4182		AMP0002616	1B	177.3524	0.1702							AMP0013255	3B	75.2565	0.3227
AMP0029215	1A	144.8497	0.5714		AMP0010095	2A	174.6906	0.3392		AMP0030114	3A	158.1137	0.6374		AMP0018614	4A	155.7837	0.1497		AMP0000487	5A	134.2905	0.1593		AMP0029551	6A	130.9204	0.4873		AMP0013290	7A	172.1489	0.5365		AMP0008939	1B	177.6927	0.3403							AMP0003441	3B	75.5803	0.3238
AMP0003395	1A	151.9948	7.1451		AMP0011616	2A	175.0276	0.337		AMP0026151	3A	158.9107	0.797		AMP0003661	4A	156.0841	0.3004		AMP0029373	5A	134.6091	0.3186		AMP0003688	6A	136.0229	5.1025		AMP0019312	7A	172.5077	0.3588		AMP0006434	1B	177.8623	0.1696							AMP0014744	3B	75.7421	0.1618
AMP0019241	1A	166.513	14.5182		AMP0030920	2A	175.1954	0.1678		AMP0016121	3A	159.7102	0.7995		AMP0006558	4A	156.6904	0.6063		AMP0006467	5A	134.7684	0.1593		AMP0017080	6A	139.5713	3.5484		AMP0019398	7A	173.0461	0.5384		AMP0013580	1B	178.2015	0.3392							AMP0003592	3B	76.0659	0.3238
AMP0003897	1A	183.7338	17.2208		AMP0028290	2A	175.7009	0.5055		AMP0028568	3A	160.1867	0.4765		AMP0015525	4A	156.9935	0.3031		AMP0011225	5A	135.088	0.3196		AMP0027378	6A	139.7409	0.1696		AMP0004138	7A	173.4035	0.3574		AMP0002117	1B	178.7087	0.5072							AMP0018167	3B	76.2277	0.1618
					AMP0007413	2A	176.3798	0.6789		AMP0026001	3A	162.4816	2.2949		AMP0019765	4A	157.2966	0.3031		AMP0029867	5A	135.2473	0.1593		AMP0013639	6A	142.7319	2.991		AMP0016429	7A	173.761	0.3575		AMP0002518	1B	179.216	0.5073							AMP0003435	3B	76.5526	0.3249
					AMP0030230	2A	177.0587	0.6789		AMP0016673	3A	163.3078	0.8262		AMP0001697	4A	157.7527	0.4561		AMP0030510	5A	136.2163	0.969		AMP0013638	6A	143.4155	0.6836		AMP0012283	7A	174.1185	0.3575		AMP0006946	1B	179.554	0.338							AMP0002607	3B	76.8774	0.3248
					AMP0006544	2A	177.3944	0.3357		AMP0001783	3A	165.3636	2.0558		AMP0030054	4A	158.0558	0.3031		AMP0012192	5A	136.5401	0.3238		AMP0020248	6A	146.7853	3.3698		AMP0005299	7A	174.4747	0.3562		AMP0013303	1B	180.0613	0.5073							AMP0000469	3B	77.2012	0.3238
					AMP0000844	2A	177.7291	0.3347		AMP0030295	3A	165.7052	0.3416		AMP0008595	4A	158.3589	0.3031		AMP0005254	5A	137.0258	0.4857		AMP0013749	6A	147.8331	1.0478		AMP0007127	7A	174.8309	0.3562		AMP0025395	1B	180.5685	0.5072							AMP0003437	3B	77.3625	0.1613
					AMP0024977	2A	177.8953	0.1662		AMP0007045	3A	166.7492	1.044		AMP0009603	4A	158.5099	0.151		AMP0000825	5A	137.1866	0.1608		AMP0000035	6A	148.3545	0.5214		AMP0005090	7A	175.0089	0.178		AMP0019264	1B	181.4232	0.8547							AMP0008404	3B	77.6863	0.3238
					AMP0029975	2A	178.394	0.4987		AMP0014415	3A	167.8044	1.0552		AMP0015393	4A	158.8121	0.3022		AMP0012958	5A	137.8324	0.6458		AMP0012414	6A	159.6624	11.3079		AMP0027167	7A	175.5434	0.5345		AMP0019785	1B	181.766	0.3428							AMP0024398	3B	78.6746	0.9883
					AMP0013049	2A	179.2286	0.8346		AMP0026290	3A	168.1556	0.3512		AMP0030025	4A	159.2654	0.4533		AMP0017440	5A	138.476	0.6436		AMP0012181	6A	161.5695	1.9071		AMP0030564	7A	175.7202	0.1768		AMP0002331	1B	181.9373	0.1713							AMP0000543	3B	78.8392	0.1646
					AMP0019942	2A	180.8942	1.6656		AMP0030104	3A	168.8585	0.7029		AMP0030105	4A	159.4156	0.1502		AMP0003217	5A	138.6363	0.1603		AMP0014982	6A	162.2859	0.7164		AMP0005328	7A	176.2528	0.5326		AMP0026905	1B	182.2812	0.3439							AMP0013727	3B	80.5277	1.6885
					AMP0024656	2A	183.3787	2.4845		AMP0007820	3A	169.559	0.7005		AMP0030557	4A	159.7159	0.3003		AMP0030233	5A	139.2842	0.6479		AMP0007379	6A	163.7441	1.4582		AMP0027567	7A	176.6077	0.3549		AMP0028547	1B	182.6251	0.3439							AMP0005295	3B	80.8635	0.3358
					AMP0028986	2A	187.8927	4.514		AMP0001950	3A	173.9711	4.4121		AMP0004208	4A	160.0172	0.3013		AMP0029960	5A	139.7699	0.4857		AMP0027550	6A	167.257	3.5129		AMP0025847	7A	177.1404	0.5327		AMP0018135	1B	182.9678	0.3427							AMP0028223	3B	82.3933	1.5298
					AMP0026154	2A	193.1002	5.2075		AMP0017162	3A	175.7648	1.7937		AMP0030038	4A	160.1683	0.1511		AMP0017114	5A	140.0937	0.3238		AMP0015087	6A	177.4133	10.1563		AMP0018675	7A	177.673	0.5326		AMP0017921	1B	183.1385	0.1707							AMP0027964	3B	83.063	0.6697
					AMP0002063	2A	196.6928	3.5926		AMP0015362	3A	177.3964	1.6316		AMP0030453	4A	160.4705	0.3022		AMP0000252	5A	141.0821	0.9884		AMP0028397	6A	190.1784	12.7651		AMP0003813	7A	178.0279	0.3549		AMP0028320	1B	183.3092	0.1707							AMP0020209	3B	83.5635	0.5005
					AMP0002650	2A	200.3471	3.6543		AMP0007900	3A	177.9367	0.5403		AMP0015824	4A	160.7726	0.3021		AMP0006492	5A	142.0738	0.9917		AMP0026582	6A	205.5105	15.3321		AMP0008502	7A	178.5644	0.5365		AMP0027615	1B	183.4805	0.1713							AMP0024435	3B	84.2354	0.6719
					AMP0009829	2A	201.6517	1.3046		AMP0004728	3A	180.6838	2.7471		AMP0008641	4A	160.9237	0.1511		AMP0010798	5A	142.4007	0.3269		AMP0021686	6A	208.226	2.7155		AMP0015432	7A	179.1047	0.5403		AMP0018112	1B	184.3441	0.8636							AMP0025532	3B	84.5701	0.3347
					AMP0016816	2A	210.7509	9.0992		AMP0029910	3A	182.3034	1.6196		AMP0026110	4A	161.0748	0.1511		AMP0001703	5A	143.0571	0.6564		AMP0029683	6A	222.075	13.849		AMP0025422	7A	179.2847	0.18		AMP0019572	1B	184.6868	0.3427							AMP0024874	3B	85.5855	1.0154
					AMP0018512	2A	223.7594	13.0085		AMP0026172	3A	185.4077	3.1043		AMP0007805	4A	161.377	0.3022		AMP0002382	5A	143.7114	0.6543		AMP0030139	6A	240.8051	18.7301		AMP0011280	7A	179.4653	0.1806		AMP0011590	1B	185.0284	0.3416							AMP0008261	3B	86.9592	1.3737
					AMP0030270	2A	223.9172	0.1578		AMP0013026	3A	185.5813	0.1736		AMP0009604	4A	161.5276	0.1506		AMP0004098	5A	144.5294	0.818							AMP0018646	7A	179.8267	0.3614		AMP0006917	1B	185.3676	0.3392							AMP0002513	3B	87.2995	0.3403
					AMP0026352	2A	224.0754	0.1582		AMP0017205	3A	188.06	2.4787		AMP0001577	4A	161.8307	0.3031		AMP0030289	5A	145.3447	0.8153							AMP0008751	7A	180.1854	0.3587		AMP0027660	1B	185.8731	0.5055							AMP0002535	3B	90.0934	2.7939
					AMP0001069	2A	224.2337	0.1583		AMP0017312	3A	189.0895	1.0295		AMP0029677	4A	162.1338	0.3031		AMP0030351	5A	145.8305	0.4858							AMP0010821	7A	180.3634	0.178		AMP0028143	1B	186.0398	0.1667							AMP0011215	3B	94.2945	4.2011
					AMP0012748	2A	224.5503	0.3166		AMP0008994	3A	191.6258	2.5363		AMP0003258	4A	162.4359	0.3021		AMP0027865	5A	146.3178	0.4873							AMP0015758	7A	180.5408	0.1774		AMP0008095	1B	186.3734	0.3336							AMP0025844	3B	94.7916	0.4971
					AMP0014865	2A	224.708	0.1577		AMP0020234	3A	195.4328	3.807		AMP0018554	4A	162.8906	0.4547		AMP0007297	5A	146.9699	0.6521							AMP0017309	7A	180.8958	0.355		AMP0007798	1B	186.7069	0.3335							AMP0018611	3B	106.6465	11.8549
					AMP0009742	2A	225.0226	0.3146		AMP0026170	3A	203.6476	8.2148		AMP0029977	4A	163.3453	0.4547		AMP0029990	5A	147.622	0.6521							AMP0030893	7A	181.4303	0.5345		AMP0014788	1B	186.8736	0.1667							AMP0003142	3B	107.8869	1.2404
					AMP0017159	2A	225.4946	0.472		AMP0026953	3A	207.196	3.5484		AMP0030016	4A	163.8	0.4547		AMP0010030	5A	147.7844	0.1624							AMP0030546	7A	181.7865	0.3562		AMP0028742	1B	187.0403	0.1667							AMP0010052	3B	108.5948	0.7079
					AMP0017158	2A	228.6334	3.1388		AMP0003203	3A	207.5435	0.3475		AMP0031206	4A	164.2533	0.4533		AMP0017591	5A	148.2766	0.4922							AMP0030111	7A	182.1414	0.3549		AMP0010799	1B	187.3738	0.3335							AMP0019431	3B	108.7716	0.1768
					AMP0003672	2A	235.8941	7.2607		AMP0007005	3A	208.2415	0.698		AMP0030166	4A	164.7025	0.4492		AMP0001402	5A	148.933	0.6564							AMP0004137	7A	182.6741	0.5327		AMP0025438	1B	187.54	0.1662							AMP0014177	3B	109.1265	0.3549
					AMP0017228	2A	238.7597	2.8656		AMP0009982	3A	220.8965	12.655		AMP0026126	4A	165.6012	0.8987		AMP0030511	5A	149.2578	0.3248							AMP0009060	7A	183.3871	0.713		AMP0018176	1B	187.8735	0.3335							AMP0013386	3B	110.9268	1.8003
					AMP0004357	2A	240.5148	1.7551		AMP0006710	3A	223.1685	2.272		AMP0030042	4A	166.35	0.7488		AMP0006175	5A	149.5827	0.3249							AMP0029741	7A	184.4576	1.0705		AMP0011407	1B	188.0408	0.1673							AMP0015468	3B	113.8473	2.9205
					AMP0026086	2A	241.4502	0.9354		AMP0012232	3A	223.9838	0.8153		AMP0007857	4A	167.2459	0.8959		AMP0003147	5A	149.9075	0.3248							AMP0028627	7A	185.3492	0.8916		AMP0029212	1B	188.2086	0.1678							AMP0007250	3B	115.6476	1.8003
					AMP0028573	2A	241.7609	0.3107		AMP0026157	3A	224.1467	0.1629		AMP0005372	4A	168.2881	1.0422		AMP0026122	5A	151.5291	1.6216							AMP0031332	7A	185.8857	0.5365		AMP0000574	1B	188.3765	0.1679							AMP0019183	3B	120.4688	4.8212
					AMP0017230	2A	243.809	2.0481		AMP0027710	3A	224.3101	0.1634		AMP0004041	4A	169.3397	1.0516		AMP0003037	5A	154.084	2.5549							AMP0030200	7A	186.5987	0.713		AMP0017543	1B	188.5443	0.1678							AMP0010981	3B	123.8208	3.352
					AMP0010069	2A	246.3808	2.5718		AMP0003036	3A	225.3085	0.9984		AMP0016823	4A	170.2522	0.9125		AMP0001005	5A	158.5202	4.4362							AMP0024852	7A	188.2065	1.6078		AMP0019570	1B	188.7122	0.1679							AMP0025864	3B	125.4831	1.6623
					AMP0026005	2A	248.3603	1.9795		AMP0019305	3A	225.8089	0.5004		AMP0030299	4A	170.866	0.6138		AMP0026342	5A	160.5064	1.9862							AMP0025568	7A	189.2809	1.0744		AMP0016647	1B	189.0491	0.3369							AMP0028885	3B	135.1247	9.6416
					AMP0009871	2A	249.834	1.4737		AMP0002847	3A	226.1413	0.3324		AMP0012094	4A	171.6357	0.7697		AMP0017164	5A	162.0205	1.5141							AMP0030531	7A	189.4602	0.1793		AMP0007484	1B	189.2175	0.1684							AMP0007592	3B	148.2059	13.0812
					AMP0026418	2A	251.1437	1.3097		AMP0007247	3A	229.7029	3.5616		AMP0005690	4A	172.8525	1.2168		AMP0001004	5A	163.1975	1.177							AMP0012280	7A	189.8216	0.3614		AMP0028241	1B	189.7213	0.5038							AMP0025677	3B	151.6134	3.4075
					AMP0015359	2A	253.1711	2.0274		AMP0003259	3A	242.7841	13.0812		AMP0029191	4A	175.4002	2.5477		AMP0002855	5A	164.0377	0.8402							AMP0028575	7A	190.1842	0.3626		AMP0009322	1B	190.056	0.3347							AMP0028231	3B	152.2877	0.6743
					AMP0006016	2A	253.6767	0.5056		AMP0012207	3A	243.1972	0.4131		AMP0002373	4A	177.9246	2.5244		AMP0014034	5A	164.2055	0.1678							AMP0012172	7A	190.5469	0.3627		AMP0029409	1B	190.5598	0.5038							AMP0012401	3B	152.7915	0.5038
					AMP0016722	2A	254.0147	0.338							AMP0028557	4A	182.4125	4.4879		AMP0010084	5A	165.5744	1.3689							AMP0026187	7A	190.9083	0.3614		AMP0025683	1B	191.0636	0.5038							AMP0004050	3B	153.1262	0.3347
					AMP0017878	2A	254.6983	0.6836							AMP0019945	4A	182.8658	0.4533		AMP0001218	5A	165.7439	0.1695							AMP0005140	7A	191.8197	0.9114		AMP0024648	1B	191.2315	0.1679							AMP0026322	3B	154.1521	1.0259
					AMP0019627	2A	255.7242	1.0259							AMP0030382	4A	183.937	1.0712		AMP0008559	5A	167.4866	1.7427							AMP0019443	7A	192.5485	0.7288		AMP0010577	1B	192.0745	0.843							AMP0005984	3B	156.0494	1.8973
					AMP0030291	2A	256.2315	0.5073							AMP0012275	4A	184.241	0.304		AMP0030185	5A	170.1432	2.6566							AMP0013024	7A	193.2719	0.7234		AMP0027911	1B	192.7488	0.6743							AMP0013735	3B	156.7191	0.6697
					AMP0009358	2A	256.7388	0.5073							AMP0011924	4A	184.6999	0.4589		AMP0001855	5A	171.5314	1.3882							AMP0030133	7A	194.1733	0.9014		AMP0014783	1B	192.9177	0.1689							AMP0006629	3B	157.0504	0.3313
					AMP0011589	2A	256.9066	0.1678							AMP0015873	4A	184.8528	0.1529		AMP0004925	5A	176.2969	4.7655							AMP0001693	7A	195.0781	0.9048		AMP0024930	1B	193.4267	0.509							AMP0005207	3B	157.3795	0.3291
					AMP0030466	2A	258.0917	1.1851							AMP0017061	4A	187.7278	2.875		AMP0017561	5A	177.9682	1.6713							AMP0019582	7A	196.1763	1.0982		AMP0008137	1B	193.7648	0.3381							AMP0006341	3B	157.7076	0.3281
					AMP0000402	2A	258.5955	0.5038							AMP0001595	4A	192.1045	4.3767		AMP0015463	5A	183.5726	5.6044							AMP0017577	7A	197.0945	0.9182		AMP0002317	1B	194.104	0.3392							AMP0018971	3B	158.0356	0.328
					AMP0000400	2A	258.9324	0.3369							AMP0017146	4A	197.4975	5.393		AMP0000138	5A	198.925	15.3524							AMP0006875	7A	197.8287	0.7342		AMP0003451	1B	194.6147	0.5107							AMP0024443	3B	158.5278	0.4922
					AMP0003242	2A	259.4397	0.5073							AMP0012434	4A	200.6257	3.1282		AMP0026346	5A	211.039	12.114							AMP0001146	7A	198.379	0.5503		AMP0010088	1B	195.1237	0.509							AMP0028518	3B	158.6912	0.1634
					AMP0007853	2A	259.7777	0.338							AMP0030141	4A	214.4125	13.7868		AMP0027328	5A	220.7662	9.7272							AMP0014579	7A	199.1187	0.7397		AMP0027125	1B	195.4618	0.3381							AMP0025747	3B	159.352	0.6608
					AMP0006456	2A	260.4543	0.6766							AMP0026472	4A	227.4043	12.9918		AMP0019322	5A	225.9246	5.1584							AMP0031123	7A	199.6731	0.5544		AMP0010129	1B	195.9707	0.5089							AMP0003714	3B	159.8474	0.4954
					AMP0029282	2A	261.2916	0.8373							AMP0010064	4A	244.0615	16.6572		AMP0001406	5A	226.0671	0.1425							AMP0009875	7A	200.2296	0.5565		AMP0014014	1B	196.478	0.5073							AMP0012300	3B	160.1765	0.3291
					AMP0030092	2A	262.963	1.6714												AMP0015434	5A	233.2121	7.145							AMP0012204	7A	200.7861	0.5565		AMP0002885	1B	197.3211	0.8431							AMP0027624	3B	161.3535	1.177
					AMP0000262	2A	263.6237	0.6607												AMP0012560	5A	244.8907	11.6786							AMP0018289	7A	200.9693	0.1832		AMP0027437	1B	198.3262	1.0051							AMP0020483	3B	162.1937	0.8402
					AMP0006107	2A	264.1192	0.4955												AMP0002804	5A	256.1519	11.2612							AMP0030379	7A	201.709	0.7397		AMP0007191	1B	199.6671	1.3409							AMP0010043	3B	162.525	0.3313
					AMP0030322	2A	264.6146	0.4954																						AMP0011249	7A	202.4514	0.7424		AMP0012887	1B	200.5044	0.8373							AMP0017685	3B	162.6901	0.1651
					AMP0026242	2A	265.1134	0.4988																						AMP0030273	7A	202.8194	0.368		AMP0010830	1B	201.0065	0.5021							AMP0001894	3B	163.0203	0.3302
					AMP0029988	2A	265.4458	0.3324																						AMP0030541	7A	203.1875	0.3681		AMP0011405	1B	201.5104	0.5039							AMP0027647	3B	163.5174	0.4971
					AMP0012112	2A	265.6115	0.1657																						AMP0030022	7A	203.5555	0.368		AMP0012911	1B	201.6782	0.1678							AMP0012929	3B	164.0129	0.4955
					AMP0013790	2A	274.3279	8.7164																						AMP0030275	7A	203.9222	0.3667		AMP0028183	1B	202.182	0.5038							AMP0001922	3B	164.1769	0.164
																														AMP0012391	7A	204.2903	0.3681		AMP0006603	1B	203.194	1.012							AMP0002852	3B	164.5049	0.328
																														AMP0030604	7A	204.6583	0.368		AMP0026932	1B	204.7133	1.5193							AMP0030942	3B	164.8319	0.327
																														AMP0012466	7A	205.025	0.3667		AMP0006182	1B	206.2222	1.5089							AMP0020084	3B	165.1599	0.328
																														AMP0000933	7A	205.3931	0.3681		AMP0002395	1B	209.4046	3.1824							AMP0018598	3B	165.489	0.3291
																														AMP0012479	7A	205.577	0.1839		AMP0027385	1B	213.7204	4.3158							AMP0002579	3B	165.6535	0.1645
																														AMP0004275	7A	206.8638	1.2868		AMP0025179	1B	217.0594	3.339							AMP0013659	3B	165.8186	0.1651
																														AMP0027784	7A	207.2238	0.36		AMP0020553	1B	218.9109	1.8515							AMP0016696	3B	165.9837	0.1651
																														AMP0001947	7A	207.5852	0.3614		AMP0027108	1B	219.5784	0.6675							AMP0028364	3B	166.3128	0.3291
																														AMP0030031	7A	207.7651	0.1799		AMP0028440	1B	220.2481	0.6697							AMP0001364	3B	166.6408	0.328
																														AMP0004261	7A	208.6633	0.8982		AMP0024885	1B	220.9178	0.6697							AMP0009393	3B	166.9689	0.3281
																														AMP0007406	7A	209.9037	1.2404		AMP0013404	1B	221.7551	0.8373							AMP0006868	3B	167.2969	0.328
																														AMP0030433	7A	210.9627	1.059		AMP0029900	1B	222.2572	0.5021							AMP0006372	3B	167.7891	0.4922
																														AMP0006352	7A	212.0332	1.0705		AMP0024837	1B	222.9269	0.6697							AMP0003052	3B	168.7709	0.9818
																														AMP0016820	7A	212.7437	0.7105		AMP0013872	1B	223.2616	0.3347							AMP0014568	3B	170.4033	1.6324
																														AMP0025834	7A	213.6354	0.8917		AMP0024905	1B	223.5963	0.3347							AMP0030773	3B	171.713	1.3097
																														AMP0028338	7A	214.3484	0.713		AMP0002619	1B	223.9309	0.3346							AMP0031331	3B	172.2068	0.4938
																														AMP0011903	7A	214.5245	0.1761		AMP0000624	1B	224.2667	0.3358							AMP0010159	3B	172.5359	0.3291
																														AMP0003307	7A	216.4984	1.9739		AMP0019228	1B	224.6036	0.3369							AMP0010426	3B	173.1989	0.663
																														AMP0026177	7A	218.9953	2.4969		AMP0019649	1B	224.7726	0.169							AMP0028214	3B	173.6994	0.5005
																														AMP0002845	7A	222.5835	3.5882		AMP0013420	1B	225.1118	0.3392							AMP0001171	3B	174.0318	0.3324
																														AMP0026068	7A	228.3434	5.7599		AMP0003597	1B	225.4498	0.338							AMP0002673	3B	174.5305	0.4987
																														AMP0029202	7A	241.8533	13.5099		AMP0018038	1B	225.7879	0.3381							AMP0019116	3B	175.0293	0.4988
																														AMP0013266	7A	244.1796	2.3263		AMP0019971	1B	225.9569	0.169							AMP0025036	3B	175.5281	0.4988
																														AMP0014790	7A	244.5054	0.3258		AMP0017952	1B	226.2949	0.338							AMP0018078	3B	175.8605	0.3324
																														AMP0006952	7A	245.1597	0.6543		AMP0015677	1B	226.633	0.3381							AMP0003945	3B	176.194	0.3335
																														AMP0017278	7A	248.0157	2.856		AMP0009360	1B	226.9699	0.3369							AMP0019189	3B	176.3607	0.1667
																														AMP0004768	7A	261.9909	13.9752		AMP0029017	1B	227.3068	0.3369							AMP0009933	3B	176.6932	0.3325
																																			AMP0008337	1B	227.4758	0.169							AMP0013760	3B	177.0256	0.3324
																																			AMP0027854	1B	227.9883	0.5125							AMP0014322	3B	177.358	0.3324
																																			AMP0008234	1B	228.3298	0.3415							AMP0017932	3B	177.8568	0.4988
																																			AMP0014097	1B	228.8423	0.5125							AMP0006888	3B	178.1892	0.3324
																																			AMP0013365	1B	229.1838	0.3415							AMP0008513	3B	178.5217	0.3325
																																			AMP0027993	1B	229.6981	0.5143							AMP0002058	3B	179.3506	0.8289
																																			AMP0027524	1B	231.4102	1.7121							AMP0024658	3B	181.3436	1.993
																																			AMP0013559	1B	232.2448	0.8346							AMP0018333	3B	182.5047	1.1611
																																			AMP0006126	1B	232.7469	0.5021							AMP0026764	3B	182.8382	0.3335
																																			AMP0029453	1B	232.9142	0.1673							AMP0015515	3B	183.3403	0.5021
																																			AMP0005954	1B	233.7544	0.8402							AMP0012949	3B	183.6739	0.3336
																																			AMP0009901	1B	234.7629	1.0085							AMP0003950	3B	184.0063	0.3324
																																			AMP0003019	1B	239.5108	4.7479							AMP0010823	3B	184.1714	0.1651
																																			AMP0007543	1B	240.0163	0.5055							AMP0004220	3B	184.5016	0.3302
																																			AMP0008141	1B	240.5236	0.5073							AMP0020484	3B	184.997	0.4954
																																			AMP0002865	1B	241.7127	1.1891							AMP0002498	3B	185.3262	0.3292
																																			AMP0013418	1B	244.8239	3.1112							AMP0028695	3B	185.6564	0.3302
																																			AMP0002955	1B	244.9901	0.1662							AMP0025393	3B	185.8214	0.165
																																			AMP0001000	1B	245.9885	0.9984							AMP0002671	3B	186.8198	0.9984
																																			AMP0000757	1B	246.3165	0.328							AMP0004856	3B	187.4828	0.663
																																			AMP0020118	1B	246.4799	0.1634							AMP0002587	3B	187.8141	0.3313
																																			AMP0027642	1B	248.1123	1.6324							AMP0013560	3B	187.9797	0.1656
																																			AMP0000459	1B	251.2088	3.0965							AMP0019979	3B	188.311	0.3313
																																			AMP0001840	1B	262.8943	11.6855							AMP0007056	3B	189.14	0.829
																																			AMP0002080	1B	283.2083	20.314							AMP0006089	3B	189.4691	0.3291
																																			AMP0002048	1B	285.8718	2.6635							AMP0025310	3B	189.6336	0.1645
																																													AMP0008186	3B	189.7981	0.1645
																																													AMP0025865	3B	189.9632	0.1651
																																													AMP0025285	3B	191.6402	1.677
																																													AMP0004336	3B	192.1357	0.4955
																																													AMP0028307	3B	192.4659	0.3302
																																													AMP0008422	3B	192.9597	0.4938
																																													AMP0012567	3B	196.4187	3.459
																																													AMP0014793	3B	196.759	0.3403
																																													AMP0013372	3B	196.9292	0.1702
																																													AMP0013425	3B	198.3028	1.3736
																																													AMP0002734	3B	199.143	0.8402
																																													AMP0006985	3B	202.0597	2.9167
																																													AMP0008164	3B	205.8667	3.807
																																													AMP0013345	3B	206.8617	0.995
																																													AMP0012744	3B	207.6797	0.818
																																													AMP0009966	3B	207.8411	0.1614
																																													AMP0004790	3B	209.164	1.3229
																																													AMP0018136	3B	210.6677	1.5037
																																													AMP0019806	3B	210.998	0.3303
																																													AMP0010553	3B	213.4064	2.4084
																																													AMP0017767	3B	213.9154	0.509
																																													AMP0016604	3B	219.2551	5.3397
																																													AMP0008891	3B	223.4562	4.2011
																																													AMP0018707	3B	223.96	0.5038
																																													AMP0030900	3B	240.6353	16.6753
																																													AMP0013960	3B	255.3531	14.7178
																																													AMP0010445	3B	271.7661	16.413
																																													AMP0005682	3B	287.1702	15.4041
																																													AMP0025711	3B	291.4181	4.2479
																																													AMP0001882	3B	304.8262	13.4081
																																													AMP0002042	3B	310.9029	6.0767
																																													AMP0017904	3B	317.9882	7.0853
																																													AMP0002674	3B	329.6668	11.6786
																																													AMP0019426	3B	342.601	12.9342
[truncated: 44 more columns]
