# Supplementary material for: Heat Stress-Tolerant Quantitative Trait Loci Identified Using Backcrossed Recombinant Inbred Lines Derived from Intra-Specifically Diverse Aegilops tauschii Accessions
Source: Plants (Basel). 2024 Jan 24;13(3):347. doi: 10.3390/plants13030347 (PMC10856904; doi:10.3390/plants13030347)
Supplement: Supplementary file 1 [file plants-13-00347-s001.zip › Table S5(08.01.2024).xlsx]

## Sheet: Table S5
Table S5. QTLs detected by Inclusive composite interval mapping with additive and dominance effect (ICIM-ADD) analysis in both BIL1 and BIL2 under heat (H, WA, and WM1) and optimum (C, DN, and WM2) environments and the BLUP.
Chromosome	Traits	Population_Environments	Position (cM)	Left Marker	Right Marker	LOD	PVE(%)	Add
1A	GY	BIL2_BLUP	144	AMP0028912	AMP0002760	2.983	4.441	-453.058
1A	TKW	BIL1_C	118	AMP0036610	AMP0034796	4.3329	12.1081	2.7748
1A	TKW	BIL1_C	174	AMP0035547	AMP0004300	2.8747	8.0006	-2.1335
1A	TKW	BIL1_BLUP	118	AMP0036610	AMP0034796	3.8959	5.5447	0.5816
1A	STI1-GY	BIL2_BLUP	144	AMP0028912	AMP0002760	3.3471	8.9803	-0.2931
1A	STI1-TKW	BIL1_H	119	AMP0036610	AMP0034796	4.3679	14.3746	0.1222
1A	STI1-TKW	BIL1_H	173	AMP0035547	AMP0004300	2.9817	9.8892	-0.0979
1A	STI1-TKW	BIL1_H	118	AMP0036610	AMP0034796	3.7445	11.3724	0.1053
1A	STI1-TKW	BIL1_H	173	AMP0035547	AMP0004300	4.2729	14.0164	-0.1095
1A	STI2-TKW	BIL1_H	173	AMP0035547	AMP0004300	4.816	14.5403	-0.1003
1A	STI1-BIO	BIL1_H	148	AMP0034796	AMP0020845	2.6402	5.1401	-0.1241
1A	TKW	BIL2_H	143	AMP0009849	AMP0028912	2.566	1.4582	8.1362
1A	PH	BIL2_C	147	AMP0029215	AMP0003395	2.5819	8.874	-4.8954
1B	BIO	BIL2_BLUP	122	AMP0004180	AMP0013193	2.8009	7.2024	-1289.6
1B	PH	BIL1_C	155	AMP0003480	AMP0004774	2.5576	13.0153	-3.5397
1B	STI1-GY	BIL1_H	144	AMP0017578	AMP0023142	2.5979	7.4909	0.0724
1D	GFD	BIL1_C	22	AMP0026904	AMP0026912	2.9009	12.4872	-1.352
1D	GY	BIL1_H	117	AMP0027815	AMP0029085	2.9373	13.2275	-317.703
1D	STI1-GY	BIL1_H	117	AMP0027815	AMP0029085	5.2274	15.4351	-0.1003
1D	STI2-TKW	BIL1_H	236	AMP0005955	AMP0027742	3.5192	10.1446	-0.0866
1D	PH	BIL2_H	108	AMP0026375	AMP0012660	3.6145	6.4325	1.8197
2A	BIO	BIL1_H	195	AMP0036845	AMP0033490	2.5292	9.0487	-904.573
2A	PH	BIL1_C	7	AMP0020661	AMP0036593	2.8604	12.4801	-4.1843
2A	DH	BIL2_H	63	AMP0029959	AMP0027655	3.4882	12.9663	-2.3903
2A	TKW	BIL2_H	203	AMP0009829	AMP0016816	4.6129	2.0115	6.3179
2A	HI	BIL2_C	103	AMP0009495	AMP0009709	3.3195	4.9235	1.3343
2B	TKW	BIL1_C	63	AMP0009891	AMP0006464	2.5252	7.4001	1.9442
2B	TKW	BIL1_BLUP	62	AMP0009891	AMP0006464	3.5832	4.9795	0.4884
2B	STI1-TKW	BIL1_H	63	AMP0009891	AMP0006464	3.2136	10.4117	0.0955
2B	SN	BIL1_H	66	AMP0003068	AMP0003089	2.9605	13.6266	-2.2304
2B	STI1-TKW	BIL1_H	62	AMP0009891	AMP0006464	2.9513	8.6619	0.0803
2B	GFD	BIL2_C	32	AMP0028218	AMP0000656	2.9351	2.057	-3.2631
2B	GFD	BIL2_C	36	AMP0003793	AMP0004044	2.534	2.2503	-3.441
2B	GFD	BIL2_H	148	AMP0012513	AMP0026808	2.5994	8.8031	-2.3387
2B	TKW	BIL2_H	206	AMP0012513	AMP0026808	3.1627	2.0209	-5.4776
2B	GFD	BIL2_H	31	AMP0028218	AMP0000656	4.6001	1.1622	-5.9978
2B	GFD	BIL2_H	143	AMP0012513	AMP0026808	5.2435	1.4328	-5.3754
2B	STI1-BIO	BIL2_H	150	AMP0012513	AMP0026808	2.8025	3.4602	-0.1679
2D	GFD	BIL1_H	348	AMP0019665	AMP0029419	2.6264	7.7335	3.8378
2D	GY	BIL2_BLUP	40	AMP0015595	AMP0022509	2.8481	3.8316	197.42
2D	DH	BIL2_C	122	AMP0017536	AMP0025124	4.957	5.248	-1.2604
2D	GFD	BIL2_C	10	AMP0017423	AMP0025296	3.2477	1.9427	-6.2067
2D	DM	BIL2_H	56	AMP0024268	AMP0024005	2.992	4.1661	-3.528
2D	TKW	BIL2_H	11	AMP0025296	AMP0006091	3.2722	1.436	8.2591
2D	HI	BIL2_H	78	AMP0023431	AMP0020982	2.6976	6.4381	-3.0834
2D	STI1-GY	BIL2_BLUP	152	AMP0017649	AMP0022052	2.5067	6.724	-0.0741
2D	STI1-TKW	BIL2_H	21	AMP0020907	AMP0024533	4.1052	3.1496	0.1914
2D	DH	BIL2_C	11	AMP0025296	AMP0006091	3.6888	5.9951	-10.9993
3A	DH	BIL2_C	136	AMP0027283	AMP0003943	3.0149	3.1839	1.0721
3A	TKW	BIL2_C	178	AMP0007900	AMP0004728	3.6868	8.798	-1.5792
3A	DH	BIL2_H	40	AMP0030786	AMP0010424	2.6158	5.995	-3.5879
3A	GY	BIL2_BLUP	41	AMP0030786	AMP0010424	3.4998	11.0458	348.563
3A	SN	BIL2_BLUP	49	AMP0010424	AMP0003988	3.6271	9.9477	0.6815
3A	TKW	BIL2_H	40	AMP0030786	AMP0010424	2.8403	2.9012	4.0195
3A	TKW	BIL2_H	40	AMP0030786	AMP0010424	6.7207	2.0869	6.4348
3A	STI1-GY	BIL2_H	49	AMP0010424	AMP0003988	5.3291	14.2022	0.0956
3A	STI1-TKW	BIL2_H	129	AMP0014988	AMP0016989	18.6268	15.526	-0.1868
3A	STI1-TKW	BIL2_H	137	AMP0029972	AMP0030211	10.8488	8.0498	0.1417
3A	STI1-TKW	BIL2_H	178	AMP0007900	AMP0004728	4.1475	2.8205	-0.0678
3A	STI2-TKW	BIL2_H	39	AMP0030786	AMP0010424	2.8313	6.2944	0.3341
3A	STI1-BIO	BIL2_H	49	AMP0010424	AMP0003988	3.0333	0.5742	0.0662
3A	TKW	BIL2_C	40	AMP0030786	AMP0010424	3.0504	7.3771	4.8603
3B	DM	BIL2_C	174	AMP0028214	AMP0001171	3.8738	5.9292	-1.2654
3B	DM	BIL2_H	174	AMP0028214	AMP0001171	2.6655	4.2636	-1.3557
3B	DM	BIL2_BLUP	94	AMP0002535	AMP0011215	5.3827	10.773	-1.6568
3B	PH	BIL2_H	211	AMP0019806	AMP0010553	3.3671	5.9019	1.7621
3B	TKW	BIL2_H	136	AMP0028885	AMP0007592	2.6036	3.1852	-3.9506
3B	PH	BIL2_H	211	AMP0019806	AMP0010553	2.7022	5.0582	1.606
3B	TKW	BIL2_H	136	AMP0028885	AMP0007592	2.64	2.0323	-5.0159
3B	GFD	BIL2_H	33	AMP0000217	AMP0027179	2.9828	0.9693	-6.5447
3B	GFD	BIL2_H	134	AMP0025864	AMP0028885	5.8487	1.2979	5.6377
3B	DM	BIL2_C	59	AMP0014721	AMP0007869	4.7825	5.2907	2.3467
3B	DM	BIL2_C	174	AMP0028214	AMP0001171	9.6585	10.902	-3.0156
3D	GY	BIL1_C	4	AMP0029032	AMP0026896	4.2884	13.457	631.354
3D	GFD	BIL2_H	300	AMP0001446	AMP0012860	4.0635	1.0781	-6.4561
3D	STI2-BIO	BIL2_H	300	AMP0001446	AMP0012860	4.5776	2.9712	-0.3129
3D	DM	BIL2_C	148	AMP0022207	AMP0011558	3.4339	3.5933	-1.6036
4A	PH	BIL2_C	214	AMP0012434	AMP0030141	3.6021	5.9358	1.9984
4B	DH	BIL2_C	95	AMP0010263	AMP0012902	8.9596	10.3161	-1.8666
4B	DH	BIL2_H	95	AMP0010263	AMP0012902	3.9595	3.4605	-1.3091
4B	PH	BIL2_H	49	AMP0008357	AMP0006414	4.3214	7.7421	-2.1718
4B	DH	BIL2_H	96	AMP0010263	AMP0012902	6.4802	11.3215	-2.5018
4B	DM	BIL2_H	96	AMP0010263	AMP0012902	5.7583	8.8343	-2.8024
4B	DM	BIL2_H	141	AMP0018665	AMP0020290	3.3855	7.3946	-2.3414
4B	PH	BIL2_H	45	AMP0017689	AMP0025958	3.5071	6.634	-1.8985
4B	STI2-GY	BIL2_H	140	AMP0018665	AMP0020290	3.2671	8.5365	0.0688
4B	STI1-BIO	BIL2_H	176	AMP0025189	AMP0026555	3.9197	1.1192	-0.2816
4B	STI2-BIO	BIL2_H	178	AMP0026555	AMP0003848	5.0969	2.8867	-0.3565
4B	DH	BIL2_C	61	AMP0025691	AMP0006634	3.0087	4.0905	-1.9056
4B	DM	BIL2_C	108	AMP0018080	AMP0000700	4.4366	4.9857	-2.106
4B	BIO	BIL2_C	177	AMP0026555	AMP0003848	2.7745	9.0469	-4525.54
4D	PH	BIL1_H	257	AMP0025442	AMP0004463	2.6834	11.1432	-3.4811
4D	TKW	BIL1_H	289	AMP0011746	AMP0003371	3.1702	13.0932	-2.0271
4D	DH	BIL2_BLUP	107	AMP0028650	AMP0006617	2.511	5.6166	2.43
4D	DH	BIL2_BLUP	129	AMP0025915	AMP0001476	3.1298	9.0549	-1.7292
4D	PH	BIL2_H	106	AMP0007548	AMP0024297	3.3078	6.8758	-6.2569
4D	TKW	BIL2_H	106	AMP0007548	AMP0024297	2.5898	1.3182	8.0409
4D	TKW	BIL2_H	129	AMP0025915	AMP0001476	2.5642	1.5826	4.0338
4D	TKW	BIL2_H	137	AMP0001476	AMP0027180	4.4019	1.7529	7.0215
4D	GFD	BIL2_H	138	AMP0027180	AMP0024711	4.1773	0.3159	-9.4198
4D	GFD	BIL2_H	140	AMP0019453	AMP0029643	4.5701	1.1858	-6.4302
4D	STI1-TKW	BIL2_H	93	AMP0031292	AMP0028457	2.5588	1.7038	-0.0829
4D	STI2-BIO	BIL2_H	105	AMP0009857	AMP0007548	4.2128	2.01	-0.4115
4D	DH	BIL2_C	137	AMP0001476	AMP0027180	3.1673	5.9622	-9.9116
4D	TKW	BIL2_C	113	AMP0009834	AMP0004380	4.3058	4.3976	2.4196
4D	HI	BIL2_C	105	AMP0009857	AMP0007548	4.5431	7.7847	6.7377
5A	DH	BIL2_C	98	AMP0008609	AMP0029443	15.2859	18.9058	2.5303
5A	DM	BIL2_C	98	AMP0008609	AMP0029443	9.8855	17.0497	2.1848
5A	SN	BIL2_C	101	AMP0030624	AMP0026181	4.2558	12.4035	1.7786
5A	GFD	BIL2_C	225	AMP0027328	AMP0019322	2.5635	1.9445	-6.2516
5A	GY	BIL2_H	88	AMP0011577	AMP0030240	4.1588	11.4122	321.186
5A	DH	BIL2_H	99	AMP0029443	AMP0008006	5.4541	4.7243	1.5701
5A	DM	BIL2_H	99	AMP0029443	AMP0008006	6.0998	10.1854	2.1929
5A	PH	BIL2_H	100	AMP0030624	AMP0026181	3.6047	6.6639	1.9405
5A	BIO	BIL2_H	130	AMP0025750	AMP0028172	3.3177	8.8585	939.9
5A	STI1-GY	BIL2_H	88	AMP0011577	AMP0030240	3.8058	10.4973	0.0846
5A	STI1-BIO	BIL2_H	3	AMP0003832	AMP0029058	2.7492	6.2049	0.2046
5A	GY	BIL2_H	87	AMP0025208	AMP0011577	7.1002	17.1849	380.429
5A	DH	BIL2_H	98	AMP0008609	AMP0029443	9.7168	15.4064	2.9626
5A	DM	BIL2_H	98	AMP0008609	AMP0029443	9.5324	14.1608	3.5643
5A	PH	BIL2_H	100	AMP0030624	AMP0026181	5.7571	11.5611	2.5093
5A	SN	BIL2_H	101	AMP0030624	AMP0026181	4.1823	13.2033	2.0809
5A	BIO	BIL2_H	101	AMP0030624	AMP0026181	5.8699	12.0995	1112.25
5A	GFD	BIL2_H	224	AMP0027328	AMP0019322	3.9963	1.1465	-6.4971
5A	GFD	BIL2_H	228	AMP0001406	AMP0015434	5.121	1.1443	-6.4796
5A	STI2-GY	BIL2_H	88	AMP0011577	AMP0030240	7.8359	13.7015	0.088
5A	STI2-GY	BIL2_H	168	AMP0008559	AMP0030185	3.2563	5.6468	0.0555
5A	STI1-BIO	BIL2_H	3	AMP0003832	AMP0029058	2.9397	3.0917	0.1904
5A	STI2-BIO	BIL2_H	87	AMP0025208	AMP0011577	4.1416	1.1243	0.0812
5A	STI2-BIO	BIL2_H	227	AMP0001406	AMP0015434	5.7425	2.4271	-0.3886
5A	DH	BIL2_C	98	AMP0008609	AMP0029443	4.5094	6.479	2.2031
5A	DM	BIL2_C	98	AMP0008609	AMP0029443	11.4048	13.4602	3.3971
5A	PH	BIL2_C	100	AMP0030624	AMP0026181	4.8012	7.5051	2.5793
5B	DM	BIL1_H	24	AMP0012457	AMP0001291	3.1582	7.2652	5.7256
5B	GFD	BIL1_H	309	AMP0023444	AMP0020228	3.3192	8.8489	-2.8022
5B	DM	BIL1_C	31	AMP0012457	AMP0001291	2.8381	6.5934	6.3439
5B	DH	BIL2_C	106	AMP0009457	AMP0018635	2.8585	2.9151	-0.9179
5B	DM	BIL2_C	262	AMP0011347	AMP0025782	3.349	5.0675	1.0745
5B	GY	BIL2_BLUP	182	AMP0027612	AMP0008821	3.3739	4.5353	112.425
5B	TKW	BIL2_H	308	AMP0002424	AMP0005085	3.4373	3.6396	-3.4621
5B	TKW	BIL2_H	308	AMP0002424	AMP0005085	2.519	1.9838	-5.0004
5D	SN	BIL1_BLUP	152	AMP0030303	AMP0025198	2.6892	11.1175	0.8222
5D	GY	BIL1_C	195	AMP0012272	AMP0003692	2.5128	7.6373	-448.556
5D	TKW	BIL1_C	6	AMP0000942	AMP0022256	4.4603	12.2552	-2.9299
5D	TKW	BIL1_BLUP	7	AMP0022256	AMP0000398	12.0835	21.0642	-1.18
5D	TKW	BIL1_BLUP	29	AMP0002633	AMP0029852	6.4652	9.8927	0.8448
5D	DH	BIL1_H	218	AMP0034560	AMP0009665	3.3559	13.4462	3.7628
5D	SN	BIL1_H	150	AMP0030303	AMP0025198	2.5017	10.7488	2.4554
5D	STI1-TKW	BIL1_H	7	AMP0022256	AMP0000398	4.3946	14.0838	-0.1247
5D	SN	BIL1_C	152	AMP0030303	AMP0025198	3.1745	12.991	2.889
5D	DM	BIL2_BLUP	209	AMP0010296	AMP0028613	3.4059	6.7303	1.9323
5D	GY	BIL2_C	38	AMP0021424	AMP0023566	2.7538	7.6063	499.314
5D	DH	BIL2_C	35	AMP0019478	AMP0020924	3.9353	4.0482	-1.4742
5D	DH	BIL2_C	228	AMP0007566	AMP0011104	5.478	5.879	-1.4688
5D	DM	BIL2_C	35	AMP0019478	AMP0020924	3.2372	4.9006	-1.473
5D	PH	BIL2_C	87	AMP0028976	AMP0017733	3.0795	5.0019	1.8623
5D	PH	BIL2_H	87	AMP0028976	AMP0017733	2.9988	5.4107	1.6194
5D	DH	BIL2_H	35	AMP0019478	AMP0020924	3.9022	5.5755	-2.252
5D	DH	BIL2_H	227	AMP0001824	AMP0007566	4.0324	6.0042	-1.9845
5D	DM	BIL2_H	35	AMP0019478	AMP0020924	4.0767	5.511	-2.8111
5D	PH	BIL2_H	87	AMP0028976	AMP0017733	3.4909	6.6384	1.7623
5D	TKW	BIL2_H	320	AMP0012679	AMP0014600	3.1306	2.0298	-5.2207
5D	STI2-BIO	BIL2_H	204	AMP0010296	AMP0028613	2.9497	3.1041	-0.2899
5D	GY	BIL2_C	38	AMP0021424	AMP0023566	3.7335	10.8753	580.159
5D	DM	BIL2_C	35	AMP0019478	AMP0020924	4.3308	4.5187	-2.4864
5D	PH	BIL2_C	87	AMP0028976	AMP0017733	3.7189	5.7742	2.101
6A	DH	BIL1_C	120	AMP0017261	AMP0019116	2.5887	10.4586	-1.6344
6A	GY	BIL1_H	134	AMP0022437	AMP0035936	2.5774	13.7906	-303.554
6A	BIO	BIL2_BLUP	191	AMP0028397	AMP0026582	3.2493	5.9344	337.685
6A	PH	BIL2_C	157	AMP0000035	AMP0012414	2.7244	9.4824	-3.6837
6B	GFD	BIL2_H	43	AMP0011135	AMP0009504	8.8883	1.2781	-5.7938
6B	GFD	BIL2_H	47	AMP0009504	AMP0010211	5.8098	1.151	-6.3075
6D	STI1-GY	BIL1_H	53	AMP0036794	AMP0032738	3.0269	8.6692	0.0714
6D	PH	BIL2_C	289	AMP0009546	AMP0003394	3.0186	7.39	-2.5147
6D	BIO	BIL2_H	226	AMP0020591	AMP0008963	2.5902	7.1388	993.616
6D	GFD	BIL2_H	8	AMP0027525	AMP0023446	3.7078	1.3662	-5.8572
6D	STI2-GY	BIL2_H	92	AMP0016445	AMP0014713	3.9043	6.843	0.0748
6D	STI2-TKW	BIL2_H	305	AMP0003394	AMP0027092	2.7596	5.2785	-0.0968
6D	PH	BIL2_C	290	AMP0009546	AMP0003394	2.635	6.2544	-2.4563
6D	HI	BIL2_C	93	AMP0029607	AMP0012630	5.1856	8.0318	1.9947
7A	HI	BIL1_BLUP	96	AMP0020220	AMP0035453	2.5189	10.2635	-0.4205
7A	TKW	BIL1_C	8	AMP0017581	AMP0034632	2.9611	12.9137	-1.5038
7A	HI	BIL2_C	62	AMP0007010	AMP0030220	2.6308	7.1633	-2.2815
7A	GFD	BIL2_C	43	AMP0031169	AMP0007010	3.8611	1.9455	-6.2179
7A	DH	BIL2_H	210	AMP0007406	AMP0030433	2.8318	2.3797	-0.9712
7A	DM	BIL2_H	209	AMP0004261	AMP0007406	3.6526	5.9859	-1.4558
7A	PH	BIL2_H	212	AMP0030433	AMP0006352	6.8495	12.6349	-2.2839
7A	BIO	BIL2_H	0	AMP0015499	AMP0019238	2.6602	6.955	618.927
7A	HI	BIL2_H	202	AMP0030379	AMP0011249	3.3929	7.618	1.7913
7A	GFD	BIL2_H	44	AMP0031169	AMP0007010	3.8461	1.0975	-6.6235
7A	GY	BIL2_C	113	AMP0001504	AMP0006657	3.5628	10.9879	407.619
7A	BIO	BIL2_C	113	AMP0001504	AMP0006657	3.3762	8.4262	1200.65
7B	HI	BIL1_C	24	AMP0008713	AMP0022510	2.8229	11.0228	-3.0371
7B	HI	BIL1_BLUP	25	AMP0008713	AMP0022510	2.9091	11.3168	-0.5624
7B	DM	BIL2_C	97	AMP0005290	AMP0025301	4.9721	9.7635	-2.7587
7B	DM	BIL2_H	87	AMP0018730	AMP0001575	3.7791	6.7004	-3.1063
7B	DM	BIL2_H	97	AMP0005290	AMP0025301	4.8174	10.8864	-3.7675
7B	GFD	BIL2_H	118	AMP0009435	AMP0014761	2.8813	1.5496	-4.1133
7B	DH	BIL2_H	88	AMP0008591	AMP0004831	3.0082	4.2737	-2.7493
7B	TKW	BIL2_H	97	AMP0005290	AMP0025301	3.1879	1.6258	4.5584
7B	HI	BIL2_C	97	AMP0005290	AMP0025301	3.0087	6.471	2.9046
7D	HI	BIL1_H	320	AMP0012582	AMP0032600	3.1715	11.2766	2.3048
7D	STI2-TKW	BIL1_H	89	AMP0019618	AMP0017004	2.9631	8.2964	-0.0774
7D	PH	BIL2_C	88	AMP0030935	AMP0022819	2.9075	4.6111	-1.901
7D	PH	BIL2_BLUP	83	AMP0016882	AMP0022021	2.7837	8.6412	-1.6378
7D	GFD	BIL2_C	341	AMP0027124	AMP0027850	4.5132	1.946	-6.2704
7D	GY	BIL2_BLUP	293	AMP0006803	AMP0009558	4.5612	6.7347	161.863
7D	PH	BIL2_H	88	AMP0030935	AMP0022819	2.6451	4.7023	-1.6073
7D	TKW	BIL2_H	251	AMP0029474	AMP0023194	2.5021	0.8669	-0.9795
7D	DM	BIL2_H	106	AMP0016465	AMP0012814	3.5594	4.8926	-2.1386
7D	PH	BIL2_H	82	AMP0029869	AMP0028071	4.6627	9.2964	-2.3045
7D	HI	BIL2_H	248	AMP0022449	AMP0024491	2.6046	5.7282	1.6366
7D	HI	BIL2_BLUP	89	AMP0012847	AMP0020605	3.7105	8.6199	0.3719
7D	STI2-BIO	BIL2_H	343	AMP0018976	AMP0002072	2.502	2.5581	-0.3561
7D	STI1-GY	BIL2_BLUP	100	AMP0021405	AMP0025764	2.5122	5.8476	0.0548
7D	PH	BIL2_C	88	AMP0030935	AMP0022819	3.0217	4.5486	-1.9841
7D	TKW	BIL2_C	292	AMP0006803	AMP0009558	3.0251	2.7544	-1.2673
LOD, logarithm of odds; PVE, phenotypic variance explained; ADD, additive effect
