# Supplementary material for: Heat Stress-Tolerant Quantitative Trait Loci Identified Using Backcrossed Recombinant Inbred Lines Derived from Intra-Specifically Diverse Aegilops tauschii Accessions
Source: Plants (Basel). 2024 Jan 24;13(3):347. doi: 10.3390/plants13030347 (PMC10856904; doi:10.3390/plants13030347)
Supplement: Supplementary file 1 [file plants-13-00347-s001.zip › Table S1(08.01.2024).xlsx]

## Sheet: Table S1
Table S1. Overall mean, range, and broad sense heritability (h2) for eight evaluated traits in the two-backcross recombinant inbred lines populations (BIL1 and BIL2) grown at Dongola (DN), Waha (WA), Wad Medani first season (WM1) and Wad Medani second season (WM2).
	Population	DON				WA				WM1				WM2				G	E	G×E	h2
		Mean	Range	N61		Mean	Range	N61		Mean	Range	N61		Mean	Range	N61		Pr	Pr	Pr
GY (kg ha-1)	BIL1	5553	1500-9125	4062		2340	212-4176	2171		2426	887-5131	2852		5211	1684 - 9698	5984		< 0.001	< 0.001	< 0.001	0.56
	BIL2	5408	1597-8847	5100		2531	310-4635	2543		2451	826-5099	30306		6136	1867 - 9543	7241		< 0.001	< 0.001	< 0.001	0.6
DH	BIL1	68.5	58-77	67.6		60.5	56-69	61.6		61.1	35-83	56.2		68	54 - 91	63.6		< 0.001	< 0.001	< 0.001	0.78
	BIL2	69.1	58-79	69.6		61.1	57-72	60.8		62.1	34-80	58		68.1	54 - 100	64.2		< 0.001	< 0.001	0.001	0.77
DM	BIL1	100.3	92-110	98.4		88.2	80-109	87.8		100.7	78-118	94		104.2	82 - 125	103		< 0.001	< 0.001	< 0.001	0.84
	BIL2	99.8	90-110	100		90.2	78-112	89.6		102	80-132	102		103	81 - 125	103.6		< 0.001	< 0.001	< 0.001	0.83
GFD	BIL1	31.7	26-46	30.8		27.7	19-40	26.2		39.4	15-64	37.8		36.2	24 - 44	39.4		0.003	< 0.001	< 0.001	0.45
	BIL2	30.8	22-48	30.4		29.1	20-42	28.8		39.1	27-59	44		34.8	25-43	39.4		< 0.001	< 0.001	0.012	0.54
PH (cm)	BIL1	92.6	77-113	85.1		77	53-101	60.3		75.85	46-110	69.6		83.2	52 - 114	78		0.154	< 0.001	< 0.001	0.15
	BIL2	89.9	72-111	85.2		75.6	57-95	70.5		73.6	45-105	74.6		78.9	52 - 102	76.7		< 0.001	< 0.001	0.354	0.88
TKW (g)	BIL1	37.2	1996-09-01	36.7		38.7	25-52	36.7		35.4	21-54	32.7		35.5	23 - 52	34.7		0.002	0.164	< 0.001	0.44
	BIL2	35.1	1963-10-01	32		39.9	22-53	37.6		35.1	1956-05-01	32.5		32.9	1947-11-01	27.8		< 0.001	< 0.001	0.003	0.61
BIO (kg ha-1)	BIL1	24082.4	3750-39750	28187.5		8192	2250-13250	4110		7014	2500-15250	7750		15609	8216 - 23970	150580		0.071	< 0.001	< 0.001	0.29
	BIL2	17903.6	7250-39750	13950		7900	1750-15250	5030		6957	1250-14750	7437		16795	7873 - 33204	18432		< 0.001	< 0.001	< 0.001	0.42
HI	BIL1	25.7	1954-12-01	17.7		29.2	1949-05-01	37.9		34.9	19-57	39.7		33.5	1945-10-01	41.6		0.017	< 0.001	< 0.001	0.34
	BIL2	31.6	1956-10-01	36.4		32.6	17-49	43.5		36	15-93	39.1		36.8	20 - 48	40.4		0.028	< 0.001	< 0.001	0.27
GY, grain yield (kg ha-1); DH, days to heading; DM, days to maturity; GFD, grain filling duration (days); PH, plant height (cm); BIO, biomass (kg ha-1); TKW, thousand kernel weight (g); HI, harvest index (%). G, genotype; E, environment; G × E, genotype by environment interaction.
